# Supplementary material for: The Role of Atypical Chemokine Receptors in Neuroinflammation and Neurodegenerative Disorders
Source: Int J Mol Sci. 2023 Nov 18;24(22):16493. doi: 10.3390/ijms242216493 (PMC10671188; doi:10.3390/ijms242216493)
Supplement: Supplementary file 1 [file ijms-24-16493-s001.zip]

Archive with 1 entries (1 files):
- ijms-2701622-supplementary.pdf
